# Supplementary material for: Identification of von Willebrand Factor-Enriched Small Extracellular Vesicles as a Blood-Based Biomarker for the Detection of Head and Neck Squamous Cell Carcinoma
Source: Cancers (Basel). 2026 Jul 20;18(14):2339. doi: 10.3390/cancers18142339 (PMC13406140; doi:10.3390/cancers18142339)
Supplement: Supplementary file 1 [file cancers-18-02339-s001.zip]

Archive with 3 entries (3 files):
- File S1. Original WB figures and Greyscale analysis.pptx
- Supplementary Figures.pdf
- Supplementary Table S1.xlsx
