# Supplementary material for: Identification of von Willebrand Factor-Enriched Small Extracellular Vesicles as a Blood-Based Biomarker for the Detection of Head and Neck Squamous Cell Carcinoma
Source: Cancers (Basel). 2026 Jul 20;18(14):2339. doi: 10.3390/cancers18142339 (PMC13406140; doi:10.3390/cancers18142339)
Supplement: Supplementary file 1 [file cancers-18-02339-s001.zip › Supplementary Table S1.xlsx]

## Sheet: Sheet1
Table S1: Full List of Proteins Identified by Mass Spectrometry
ProteinNames	ProteinDescriptions	Genes	Ratio	Qvalue
KV37_HUMAN	Probable non-functional immunoglobulin kappa variable 3-7	IGKV3-7	1.27521	0.242664
LV469_HUMAN	Immunoglobulin lambda variable 4-69	IGLV4-69	1.024	0.192111
LV460_HUMAN	Immunoglobulin lambda variable 4-60	IGLV4-60	2.87056	0.0318344
LV537_HUMAN	Immunoglobulin lambda variable 5-37	IGLV5-37	2.21726	0.0515616
LV218_HUMAN	Immunoglobulin lambda variable 2-18	IGLV2-18	0.650143	0.00137226
LV310_HUMAN	Immunoglobulin lambda variable 3-10	IGLV3-10	1.29116	0.0589763
LV39_HUMAN	Immunoglobulin lambda variable 3-9	IGLV3-9	2.03205	0.00885827
KV228_HUMAN;KVD28_HUMAN	Immunoglobulin kappa variable 2-28;Immunoglobulin kappa variable 2D-28	IGKV2-28;IGKV2D-28	0.88359	0.142244
HV364_HUMAN	Immunoglobulin heavy variable 3-64	IGHV3-64	0.994283	0.0788957
HV404_HUMAN	Immunoglobulin heavy variable 4-4	IGHV4-4	2.28097	0.00938078
KVD24_HUMAN;KV224_HUMAN	Probable non-functional immunoglobulin kappa variable 2D-24;Immunoglobulin kappa variable 2-24	IGKV2D-24;IGKV2-24	1.30834	0.125143
KVD29_HUMAN	Immunoglobulin kappa variable 2D-29	IGKV2D-29	0.810173	0.0530586
KV127_HUMAN	Immunoglobulin kappa variable 1-27	IGKV1-27	0.915813	0.0185889
KV137_HUMAN;KVD37_HUMAN	Probable non-functional immunoglobulinn kappa variable 1-37;Probable non-functional immunoglobulinn kappa variable 1D-37	IGKV1-37;IGKV1D-37	0.702258	0.0393748
LV545_HUMAN	Immunoglobulin lambda variable 5-45	IGLV5-45	0.762463	0.0713925
KVD15_HUMAN	Immunoglobulin kappa variable 3D-15	IGKV3D-15	0.949145	0.177294
KVD08_HUMAN	Immunoglobulin kappa variable 1D-8	IGKV1D-8	1.37225	0.0559458
KV240_HUMAN;KVD40_HUMAN	Immunoglobulin kappa variable 2-40;Immunoglobulin kappa variable 2D-40	IGKV2-40;IGKV2D-40	0.654075	0.0103834
HV349_HUMAN	Immunoglobulin heavy variable 3-49	IGHV3-49	1.66265	0.0408896
KVD21_HUMAN	Immunoglobulin kappa variable 6D-21	IGKV6D-21	0.781632	0.110803
LV136_HUMAN	Immunoglobulin lambda variable 1-36	IGLV1-36	1.98682	0.0313909
HV601_HUMAN	Immunoglobulin heavy variable 6-1	IGHV6-1	0.900221	0.119215
HV315_HUMAN	Immunoglobulin heavy variable 3-15	IGHV3-15	1.17555	0.125369
HV321_HUMAN	Immunoglobulin heavy variable 3-21	IGHV3-21	1.31072	0.059425
HV226_HUMAN	Immunoglobulin heavy variable 2-26	IGHV2-26	2.43784	0.000266237
HV373_HUMAN	Immunoglobulin heavy variable 3-73	IGHV3-73	1.12268	0.145361
HV374_HUMAN	Immunoglobulin heavy variable 3-74	IGHV3-74	1.6089	0.145361
HV343_HUMAN	Immunoglobulin heavy variable 3-43	IGHV3-43	1.46398	0.0530586
LV949_HUMAN	Immunoglobulin lambda variable 9-49	IGLV9-49	0.46972	0.0349506
HV372_HUMAN	Immunoglobulin heavy variable 3-72	IGHV3-72	0.91631	0.0788575
KVD13_HUMAN;KV113_HUMAN	Immunoglobulin kappa variable 1D-13;Immunoglobulin kappa variable 1-13	IGKV1D-13;IGKV1-13	0.889614	0.158385
HV69D_HUMAN	Immunoglobulin heavy variable 1-69D	IGHV1-69D	2.2743	0.0331848
KV621_HUMAN	Immunoglobulin kappa variable 6-21	IGKV6-21	1.4706	0.113336
KVD20_HUMAN	Immunoglobulin kappa variable 3D-20	IGKV3D-20	1.84902	0.0331124
HV103_HUMAN	Immunoglobulin heavy variable 1-3	IGHV1-3	1.13608	0.217931
HV118_HUMAN	Immunoglobulin heavy variable 1-18	IGHV1-18	1.10888	0.100262
HV320_HUMAN	Immunoglobulin heavy variable 3-20	IGHV3-20	1.07197	0.119362
HV124_HUMAN	Immunoglobulin heavy variable 1-24	IGHV1-24	0.953783	0.161823
HV428_HUMAN	Immunoglobulin heavy variable 4-28	IGHV4-28	0.861192	0.0725273
HV335_HUMAN	Probable non-functional immunoglobulin heavy variable 3-35	IGHV3-35	1.02812	0.112003
HV338_HUMAN	Probable non-functional immunoglobulin heavy variable 3-38	IGHV3-38	1.25257	0.00941632
HV551_HUMAN	Immunoglobulin heavy variable 5-51	IGHV5-51	1.18313	0.155375
HV158_HUMAN	Immunoglobulin heavy variable 1-58	IGHV1-58	3.12145	0.000266237
HV70D_HUMAN	Immunoglobulin heavy variable 2-70D	IGHV2-70D	0.917959	0.221345
KV108_HUMAN;KV109_HUMAN	Immunoglobulin kappa variable 1-8;Immunoglobulin kappa variable 1-9	IGKV1-8;IGKV1-9	1.00251	0.215643
HV692_HUMAN	Immunoglobulin heavy variable 1-69-2	IGHV1-69-2	6.47978	6.0708e-05
HV741_HUMAN	Immunoglobulin heavy variable 7-4-1	IGHV7-4-1	1.23128	0.241345
HV64D_HUMAN	Immunoglobulin heavy variable 3-64D	IGHV3-64D	1.06339	0.242664
SRCRL_HUMAN	Soluble scavenger receptor cysteine-rich domain-containing protein SSC5D	SSC5D	1.09727	0.106424
KV229_HUMAN	Immunoglobulin kappa variable 2-29	IGKV2-29	1.62396	0.23437
GGT3_HUMAN;GGTL3_HUMAN;GGT1_HUMAN;GGT2_HUMAN;GGTL2_HUMAN	Putative glutathione hydrolase 3 proenzyme;Putative glutathione hydrolase light chain 3;Glutathione hydrolase 1 proenzyme;Inactive glutathione hydrolase 2;Glutathione hydrolase light chain 2	GGT3P;GGTLC3;GGT1;GGT2P;GGTLC2	2.21989	0.120705
IGLL5_HUMAN	Immunoglobulin lambda-like polypeptide 5	IGLL5	0.538955	0.00322974
MASP2_HUMAN	Mannan-binding lectin serine protease 2	MASP2	1.0396	0.116116
CLIC1_HUMAN	Chloride intracellular channel protein 1	CLIC1	0.501266	0.000463003
MATN2_HUMAN	Matrilin-2	MATN2	3.07671	0.0373778
QSOX1_HUMAN	Sulfhydryl oxidase 1	QSOX1	1.07234	0.216143
NCHL1_HUMAN	Neural cell adhesion molecule L1-like protein	CHL1	0.987188	0.0944304
SDCB1_HUMAN	Syntenin-1	SDCBP	0.552543	0.00649353
PODXL_HUMAN	Podocalyxin	PODXL	1.40589	0.102376
FCN1_HUMAN	Ficolin-1	FCN1	0.979396	0.100262
ADA10_HUMAN	Disintegrin and metalloproteinase domain-containing protein 10	ADAM10	0.624275	0.00769623
APOL1_HUMAN	Apolipoprotein L1	APOL1	1.01983	0.187384
PSA7_HUMAN;PSMA8_HUMAN	Proteasome subunit alpha type-7;Proteasome subunit alpha-type 8	PSMA7;PSMA8	0.6673	0.0708482
LRAD4_HUMAN	Low-density lipoprotein receptor class A domain-containing protein 4	LDLRAD4	7.88058	0.00410909
TYY2_HUMAN;TYY1_HUMAN;ZFP42_HUMAN	Transcription factor YY2;Transcriptional repressor protein YY1;Zinc finger protein 42 homolog	YY2;YY1;ZFP42	1.17623	0.10266
ACTN4_HUMAN;ACTN1_HUMAN	Alpha-actinin-4;Alpha-actinin-1	ACTN4;ACTN1	0.316262	3.19792e-05
CD5L_HUMAN	CD5 antigen-like	CD5L	0.759035	0.0118998
XPP2_HUMAN	Xaa-Pro aminopeptidase 2	XPNPEP2	2.2819	0.0554664
SI1L3_HUMAN	Signal-induced proliferation-associated 1-like protein 3	SIPA1L3	4.61774	0.0198651
AQR_HUMAN	RNA helicase aquarius	AQR	3.24158	5.36319e-07
PEPL_HUMAN	Periplakin	PPL	721.949	2.96292e-06
FCG3B_HUMAN	Low affinity immunoglobulin gamma Fc region receptor III-B	FCGR3B	0.932412	0.19099
ERN1_HUMAN	Serine/threonine-protein kinase/endoribonuclease IRE1	ERN1	2.03724	0.000251779
BAF_HUMAN	Barrier-to-autointegration factor	BANF1	0.703633	0.151214
FCN3_HUMAN	Ficolin-3	FCN3	0.862686	0.162002
ATRN_HUMAN	Attractin	ATRN	0.862887	0.0237414
FLOT1_HUMAN	Flotillin-1	FLOT1	0.415298	0.00317537
STK10_HUMAN	Serine/threonine-protein kinase 10	STK10	0.260251	0.0448035
TFIP8_HUMAN	Tumor necrosis factor alpha-induced protein 8	TNFAIP8	0.324224	0.00578528
APOM_HUMAN	Apolipoprotein M	APOM	0.555087	0.00137226
VNN1_HUMAN	Pantetheinase	VNN1	1.2155	0.0319141
VNN2_HUMAN	Pantetheine hydrolase VNN2	VNN2	0.219906	3.05435e-05
CAVN2_HUMAN	Caveolae-associated protein 2	CAVIN2	0.313986	3.76219e-05
LDHA_HUMAN	L-lactate dehydrogenase A chain	LDHA	0.61156	0.0546536
AL1A1_HUMAN	Aldehyde dehydrogenase 1A1	ALDH1A1	0.161384	1.1581e-06
SODC_HUMAN	Superoxide dismutase [Cu-Zn]	SOD1	1.63843	0.0778362
CERU_HUMAN	Ceruloplasmin	CP	2.04437	0.00152547
FA8_HUMAN	Coagulation factor VIII	F8	4.98605	0.0073675
F13A_HUMAN	Coagulation factor XIII A chain	F13A1	0.940612	0.0371851
THRB_HUMAN	Prothrombin	F2	0.704208	0.0106956
C1R_HUMAN	Complement C1r subcomponent	C1R	1.13944	0.136523
HPT_HUMAN	Haptoglobin	HP	2.6129	4.62445e-05
HPTR_HUMAN	Haptoglobin-related protein	HPR	1.5633	0.0140331
FA9_HUMAN	Coagulation factor IX	F9	0.736998	0.0656275
FA10_HUMAN	Coagulation factor X	F10	0.831866	0.116116
PLMN_HUMAN	Plasminogen	PLG	0.868704	0.11648
FA12_HUMAN	Coagulation factor XII	F12	0.729328	0.0237414
CFAB_HUMAN	Complement factor B	CFB	1.28505	0.0860385
CAH1_HUMAN	Carbonic anhydrase 1	CA1	0.282085	0.000115765
ANT3_HUMAN	Antithrombin-III	SERPINC1	0.814825	0.0398988
A1AT_HUMAN	Alpha-1-antitrypsin	SERPINA1	1.56251	0.00941632
AACT_HUMAN	Alpha-1-antichymotrypsin	SERPINA3	1.95399	0.00169647
ANGT_HUMAN	Angiotensinogen	AGT	1.03459	0.258955
A2MG_HUMAN	Alpha-2-macroglobulin	A2M	1.78303	0.00214332
CO3_HUMAN	Complement C3	C3	1.22133	0.0473787
CO5_HUMAN	Complement C5	C5	1.50365	0.0182269
CYTA_HUMAN	Cystatin-A	CSTA	8.09243	0.00918564
KNG1_HUMAN	Kininogen-1	KNG1	0.868524	0.0316005
TGFB1_HUMAN	Transforming growth factor beta-1 proprotein	TGFB1	0.906377	0.087599
IGF2_HUMAN	Insulin-like growth factor II	IGF2	0.514466	0.0213368
IGJ_HUMAN	Immunoglobulin J chain	JCHAIN	0.744148	0.0263389
KVD33_HUMAN;KV133_HUMAN	Immunoglobulin kappa variable 1D-33;Immunoglobulin kappa variable 1-33	IGKV1D-33;IGKV1-33	1.79957	0.0190649
KV139_HUMAN;KVD39_HUMAN	Immunoglobulin kappa variable 1-39;Immunoglobulin kappa variable 1D-39	IGKV1-39;IGKV1D-39	1.15379	0.246801
KV117_HUMAN	Immunoglobulin kappa variable 1-17	IGKV1-17	0.963591	0.0284263
KVD16_HUMAN	Immunoglobulin kappa variable 1D-16	IGKV1D-16	0.586271	0.000283967
KV105_HUMAN	Immunoglobulin kappa variable 1-5	IGKV1-5	1.06259	0.137946
KV320_HUMAN	Immunoglobulin kappa variable 3-20	IGKV3-20	1.06106	0.145361
KV315_HUMAN	Immunoglobulin kappa variable 3-15	IGKV3-15	1.54726	0.0455125
LV144_HUMAN	Immunoglobulin lambda variable 1-44	IGLV1-44	1.51613	0.0375005
LV147_HUMAN	Immunoglobulin lambda variable 1-47	IGLV1-47	1.02071	0.21295
LV151_HUMAN	Immunoglobulin lambda variable 1-51	IGLV1-51	1.20704	0.263893
LV140_HUMAN	Immunoglobulin lambda variable 1-40	IGLV1-40	1.50574	0.0558136
LV214_HUMAN	Immunoglobulin lambda variable 2-14	IGLV2-14	1.01399	0.231216
LV211_HUMAN	Immunoglobulin lambda variable 2-11	IGLV2-11	0.350438	0.00649353
LV319_HUMAN	Immunoglobulin lambda variable 3-19	IGLV3-19	1.3892	0.0648165
LV301_HUMAN	Immunoglobulin lambda variable 3-1	IGLV3-1	1.09149	0.125369
LV325_HUMAN	Immunoglobulin lambda variable 3-25	IGLV3-25	1.7148	0.0131086
LV657_HUMAN	Immunoglobulin lambda variable 6-57	IGLV6-57	0.864473	0.171264
HV169_HUMAN	Immunoglobulin heavy variable 1-69	IGHV1-69	1.68491	0.0360012
HV146_HUMAN	Immunoglobulin heavy variable 1-46	IGHV1-46	0.349551	0.0292551
HV311_HUMAN	Immunoglobulin heavy variable 3-11	IGHV3-11	0.792325	0.0166131
HV348_HUMAN	Immunoglobulin heavy variable 3-48	IGHV3-48	0.518808	0.01169
HV323_HUMAN	Immunoglobulin heavy variable 3-23	IGHV3-23	1.11565	0.211511
HV313_HUMAN	Immunoglobulin heavy variable 3-13	IGHV3-13	1.35342	0.0455684
HV353_HUMAN	Immunoglobulin heavy variable 3-53	IGHV3-53	1.17478	0.192756
HV330_HUMAN;HVC05_HUMAN	Immunoglobulin heavy variable 3-30;Immunoglobulin heavy variable 3-30-5	IGHV3-30;IGHV3-30-5	1.11299	0.132322
HV307_HUMAN	Immunoglobulin heavy variable 3-7	IGHV3-7	0.803561	0.0455125
HV309_HUMAN	Immunoglobulin heavy variable 3-9	IGHV3-9	1.20962	0.0392599
HV270_HUMAN	Immunoglobulin heavy variable 2-70	IGHV2-70	1.03986	0.253514
HV205_HUMAN	Immunoglobulin heavy variable 2-5	IGHV2-5	0.938447	0.249081
HV439_HUMAN	Immunoglobulin heavy variable 4-39	IGHV4-39	0.657166	0.0128221
HV459_HUMAN	Immunoglobulin heavy variable 4-59	IGHV4-59	0.97141	0.244909
PIGR_HUMAN	Polymeric immunoglobulin receptor	PIGR	1.48277	0.0467139
IGKC_HUMAN	Immunoglobulin kappa constant	IGKC	1.05533	0.257774
IGHE_HUMAN	Immunoglobulin heavy constant epsilon	IGHE	7.1604	0.0514882
IGHG1_HUMAN	Immunoglobulin heavy constant gamma 1	IGHG1	1.25451	0.0655872
IGHG2_HUMAN	Immunoglobulin heavy constant gamma 2	IGHG2	0.899479	0.100226
IGHG3_HUMAN	Immunoglobulin heavy constant gamma 3	IGHG3	1.15957	0.0597617
IGHG4_HUMAN	Immunoglobulin heavy constant gamma 4	IGHG4	1.10814	0.214379
IGHM_HUMAN	Immunoglobulin heavy constant mu	IGHM	0.886173	0.0758565
IGHA1_HUMAN	Immunoglobulin heavy constant alpha 1	IGHA1	0.875626	0.05625
IGHA2_HUMAN	Immunoglobulin heavy constant alpha 2	IGHA2	1.24181	0.0593908
IGHD_HUMAN	Immunoglobulin heavy constant delta	IGHD	1.05425	0.226125
HLAB_HUMAN	HLA class I histocompatibility antigen, B alpha chain	HLA-B	0.85847	0.241345
HBAZ_HUMAN	Hemoglobin subunit zeta	HBZ	0.917765	0.0018944
HBD_HUMAN	Hemoglobin subunit delta	HBD	0.359343	0.000674033
CO1A1_HUMAN	Collagen alpha-1(I) chain	COL1A1	0.985956	0.27416
K1C14_HUMAN	Keratin, type I cytoskeletal 14	KRT14	4.16458	0.000789464
K2C6A_HUMAN	Keratin, type II cytoskeletal 6A	KRT6A	3.05856	0.00347844
SPTA1_HUMAN	Spectrin alpha chain, erythrocytic 1	SPTA1	1.31242	9.04804e-06
APOA1_HUMAN	Apolipoprotein A-I	APOA1	0.857596	0.0319141
APOE_HUMAN	Apolipoprotein E	APOE	0.246863	1.60936e-05
APOA2_HUMAN	Apolipoprotein A-II	APOA2	0.706865	0.00491546
APOC1_HUMAN	Apolipoprotein C-I	APOC1	0.112631	8.20521e-07
APOC2_HUMAN	Apolipoprotein C-II	APOC2	0.108477	9.01512e-05
APOC3_HUMAN	Apolipoprotein C-III	APOC3	0.124267	1.64464e-06
FIBA_HUMAN	Fibrinogen alpha chain	FGA	2.24919	8.51263e-07
FIBB_HUMAN	Fibrinogen beta chain	FGB	2.51409	4.89063e-08
FIBG_HUMAN	Fibrinogen gamma chain	FGG	2.06518	5.59475e-07
B3AT_HUMAN	Band 3 anion transport protein	SLC4A1	0.195129	0.000111649
CRP_HUMAN	C-reactive protein	CRP	30.8422	0.0001257
SAMP_HUMAN	Serum amyloid P-component	APCS	1.72252	0.0334106
C1QA_HUMAN	Complement C1q subcomponent subunit A	C1QA	1.29881	0.0465216
C1QB_HUMAN	Complement C1q subcomponent subunit B	C1QB	1.39685	0.000789464
C1QC_HUMAN	Complement C1q subcomponent subunit C	C1QC	1.5066	0.00224528
CO9_HUMAN	Complement component C9	C9	2.28534	0.00135318
APOH_HUMAN	Beta-2-glycoprotein 1	APOH	0.545229	0.00414397
A2GL_HUMAN	Leucine-rich alpha-2-glycoprotein	LRG1	3.32519	0.00240475
FINC_HUMAN	Fibronectin	FN1	1.42282	0.100226
RET4_HUMAN	Retinol-binding protein 4	RBP4	0.295344	0.00225327
AMBP_HUMAN	Protein AMBP	AMBP	0.799809	0.0336257
A1AG1_HUMAN	Alpha-1-acid glycoprotein 1	ORM1	2.33038	0.0115698
FETUA_HUMAN	Alpha-2-HS-glycoprotein	AHSG	0.455121	0.000364241
TTHY_HUMAN	Transthyretin	TTR	0.520561	0.000266237
ALBU_HUMAN	Albumin	ALB	0.657821	0.00278267
VTDB_HUMAN	Vitamin D-binding protein	GC	0.596799	0.0068137
CXCL7_HUMAN	Platelet basic protein	PPBP	0.459554	0.0330042
PLF4_HUMAN	Platelet factor 4	PF4	0.57402	0.0462196
TFR1_HUMAN	Transferrin receptor protein 1	TFRC	1.48601	0.0249368
TRFE_HUMAN	Serotransferrin	TF	0.560151	0.000578968
TRFL_HUMAN	Lactotransferrin	LTF	0.903378	0.0462196
HEMO_HUMAN	Hemopexin	HPX	1.22523	0.10892
FRIL_HUMAN	Ferritin light chain	FTL	1.30493	0.158385
FA11_HUMAN	Coagulation factor XI	F11	2.30794	0.00081615
KLKB1_HUMAN	Plasma kallikrein	KLKB1	0.798284	0.00294948
C4BPA_HUMAN	C4b-binding protein alpha chain	C4BPA	1.47058	0.00248235
VTNC_HUMAN	Vitronectin	VTN	0.963338	0.101839
CATA_HUMAN	Catalase	CAT	0.123711	9.01512e-05
PROC_HUMAN	Vitamin K-dependent protein C	PROC	0.55646	0.0125287
ALDOA_HUMAN	Fructose-bisphosphate aldolase A	ALDOA	0.234463	0.00137226
ANXA1_HUMAN	Annexin A1	ANXA1	0.2842	0.000216217
APOB_HUMAN	Apolipoprotein B-100	APOB	1.15973	0.087599
LCAT_HUMAN	Phosphatidylcholine-sterol acyltransferase	LCAT	0.62198	0.0036132
HRG_HUMAN	Histidine-rich glycoprotein	HRG	0.658556	0.00396109
A1BG_HUMAN	Alpha-1B-glycoprotein	A1BG	0.963353	0.163047
K2C1_HUMAN	Keratin, type II cytoskeletal 1	KRT1	3.5032	0.000789464
VWF_HUMAN	von Willebrand factor	VWF	3.66149	0.00747656
SHBG_HUMAN	Sex hormone-binding globulin	SHBG	1.29269	0.125197
G3P_HUMAN	Glyceraldehyde-3-phosphate dehydrogenase	GAPDH	0.528472	0.00152547
KV116_HUMAN	Immunoglobulin kappa variable 1-16	IGKV1-16	0.966782	0.0977714
KV311_HUMAN	Immunoglobulin kappa variable 3-11	IGKV3-11	1.1502	0.119215
HLAA_HUMAN	HLA class I histocompatibility antigen, A alpha chain	HLA-A	0.728042	0.0199999
GNAI2_HUMAN	Guanine nucleotide-binding protein G(i) subunit alpha-2	GNAI2	0.326576	0.00118538
GLPC_HUMAN	Glycophorin-C	GYPC	0.315045	1.32272e-07
AT1A1_HUMAN;AT1A3_HUMAN;AT1A2_HUMAN	Sodium/potassium-transporting ATPase subunit alpha-1;Sodium/potassium-transporting ATPase subunit alpha-3;Sodium/potassium-transporting ATPase subunit alpha-2	ATP1A1;ATP1A3;ATP1A2	0.544452	0.000378668
A4_HUMAN	Amyloid-beta precursor protein	APP	1.00176	0.25661
ARGI1_HUMAN	Arginase-1	ARG1	2.51238	0.211511
APOD_HUMAN	Apolipoprotein D	APOD	0.51412	9.01512e-05
ITB3_HUMAN	Integrin beta-3	ITGB3	0.611055	0.0492534
S10A8_HUMAN	Protein S100-A8	S100A8	0.482631	0.00224528
PAI1_HUMAN	Plasminogen activator inhibitor 1	SERPINE1	0.456206	0.000463003
IPSP_HUMAN	Plasma serine protease inhibitor	SERPINA5	0.522783	0.000339114
IC1_HUMAN	Plasma protease C1 inhibitor	SERPING1	1.27301	0.00127616
CFAI_HUMAN	Complement factor I	CFI	1.13116	0.116402
F13B_HUMAN	Coagulation factor XIII B chain	F13B	0.907251	0.190329
PPBT_HUMAN	Alkaline phosphatase, tissue-nonspecific isozyme	ALPL	11.033	0.0128498
ICAM1_HUMAN	Intercellular adhesion molecule 1	ICAM1	2.02908	0.000437877
TETN_HUMAN	Tetranectin	CLEC3B	0.57265	0.00369101
THBG_HUMAN	Thyroxine-binding globulin	SERPINA7	0.934446	0.0865466
HEP2_HUMAN	Heparin cofactor 2	SERPIND1	1.36501	0.0467139
ITB1_HUMAN	Integrin beta-1	ITGB1	0.809177	0.00365606
CHLE_HUMAN	Cholinesterase	BCHE	0.643259	0.00118538
KV230_HUMAN	Immunoglobulin kappa variable 2-30	IGKV2-30	0.586003	0.00334517
KV401_HUMAN	Immunoglobulin kappa variable 4-1	IGKV4-1	0.872102	0.214246
KV502_HUMAN	Immunoglobulin kappa variable 5-2	IGKV5-2	0.378197	0.0316005
HV434_HUMAN	Immunoglobulin heavy variable 4-34	IGHV4-34	1.13272	0.0660037
GELS_HUMAN	Gelsolin	GSN	0.770839	0.00335042
CO2_HUMAN	Complement C2	C2	1.14792	0.192732
S10A9_HUMAN	Protein S100-A9	S100A9	0.420291	0.00463356
APOA4_HUMAN	Apolipoprotein A-IV	APOA4	0.988706	0.219051
ENOA_HUMAN	Alpha-enolase	ENO1	0.882024	0.111575
G6PI_HUMAN	Glucose-6-phosphate isomerase	GPI	1.29302	0.0648165
TPM3_HUMAN	Tropomyosin alpha-3 chain	TPM3	0.190873	3.05435e-05
GDN_HUMAN	Glia-derived nexin	SERPINE2	0.960498	0.120782
LDHB_HUMAN	L-lactate dehydrogenase B chain	LDHB	1.81941	0.0860385
PROS_HUMAN	Vitamin K-dependent protein S	PROS1	1.21783	0.0413196
CSF1R_HUMAN	Macrophage colony-stimulating factor 1 receptor	CSF1R	1.05657	0.0865466
ANXA2_HUMAN	Annexin A2	ANXA2	1.01946	0.208408
CO8A_HUMAN	Complement component C8 alpha chain	C8A	1.46018	0.00390483
CO8B_HUMAN	Complement component C8 beta chain	C8B	1.14071	0.0615775
GP1BA_HUMAN	Platelet glycoprotein Ib alpha chain	GP1BA	0.62346	0.000995764
CO8G_HUMAN	Complement component C8 gamma chain	C8G	0.931227	0.0362752
TBB5_HUMAN;TBB2A_HUMAN;TBB2B_HUMAN	Tubulin beta chain;Tubulin beta-2A chain;Tubulin beta-2B chain	TUBB;TUBB2A;TUBB2B	1.09554	0.219051
PROF1_HUMAN	Profilin-1	PFN1	0.393422	0.0016675
CATB_HUMAN	Cathepsin B	CTSB	1.31766	0.00805245
LAMB1_HUMAN	Laminin subunit beta-1	LAMB1	1.67655	0.022124
LYN_HUMAN	Tyrosine-protein kinase Lyn	LYN	0.621824	0.00084156
PSPB_HUMAN	Pulmonary surfactant-associated protein B	SFTPB	10.7572	0.00981529
TSP1_HUMAN	Thrombospondin-1	THBS1	0.668737	0.0330814
CBG_HUMAN	Corticosteroid-binding globulin	SERPINA6	0.908819	0.111105
NEP_HUMAN	Neprilysin	MME	0.235496	0.0292551
ITA2B_HUMAN	Integrin alpha-IIb	ITGA2B	0.59109	0.00727377
APOA_HUMAN	Apolipoprotein(a)	LPA	1.09545	0.224814
PLEK_HUMAN	Pleckstrin	PLEK	0.55177	0.0589617
CD14_HUMAN	Monocyte differentiation antigen CD14	CD14	0.907228	0.0559458
PTPRC_HUMAN	Receptor-type tyrosine-protein phosphatase C	PTPRC	0.586252	0.000255271
CFAH_HUMAN	Complement factor H	CFH	1.24461	0.0634754
FCG3A_HUMAN	Low affinity immunoglobulin gamma Fc region receptor III-A	FCGR3A	0.886104	0.220361
A2AP_HUMAN	Alpha-2-antiplasmin	SERPINF2	0.969006	0.227152
K1C16_HUMAN	Keratin, type I cytoskeletal 16	KRT16	3.37499	0.00698106
DOPO_HUMAN	Dopamine beta-hydroxylase	DBH	0.757898	0.0986882
C1S_HUMAN	Complement C1s subcomponent	C1S	1.51138	0.00304263
CO4A_HUMAN	Complement C4-A	C4A	1.23905	0.0237414
CO4B_HUMAN	Complement C4-B	C4B	1.08009	0.203382
UBB_HUMAN;UBC_HUMAN;RS27A_HUMAN;RL40_HUMAN	Polyubiquitin-B;Polyubiquitin-C;Ubiquitin-ribosomal protein eS31 fusion protein;Ubiquitin-ribosomal protein eL40 fusion protein	UBB;UBC;RPS27A;UBA52	0.847706	0.0221819
SAA1_HUMAN	Serum amyloid A-1 protein	SAA1	7.11289	0.000818743
HS71A_HUMAN;HS71B_HUMAN	Heat shock 70 kDa protein 1A;Heat shock 70 kDa protein 1B	HSPA1A;HSPA1B	0.640894	0.0030074
IGLC2_HUMAN	Immunoglobulin lambda constant 2	IGLC2	1.26233	0.0455685
HV108_HUMAN	Immunoglobulin heavy variable 1-8	IGHV1-8	0.699554	0.00997873
HVD34_HUMAN	Immunoglobulin heavy variable 4-30-4	IGHV4-30-4	1.79912	0.0837304
HVD82_HUMAN	Immunoglobulin heavy variable 4-38-2	IGHV4-38-2	1.36856	0.0655872
HV383_HUMAN	Probable non-functional immunoglobulin heavy variable 3-38-3	IGHV3-38-3	0.886877	0.00105154
SRGN_HUMAN	Serglycin	SRGN	1.11067	0.176183
HLAC_HUMAN	HLA class I histocompatibility antigen, C alpha chain	HLA-C	1.11989	0.116369
PTPRF_HUMAN	Receptor-type tyrosine-protein phosphatase F	PTPRF	0.942193	0.258955
THIO_HUMAN	Thioredoxin	TXN	2.10757	0.000935029
CO7_HUMAN	Complement component C7	C7	1.41129	0.00463356
KAP0_HUMAN	cAMP-dependent protein kinase type I-alpha regulatory subunit	PRKAR1A	0.258545	0.00168733
TFPI1_HUMAN	Tissue factor pathway inhibitor	TFPI	1.19117	0.170955
PF4V_HUMAN	Platelet factor 4 variant	PF4V1	0.523961	0.0223998
CLUS_HUMAN	Clusterin	CLU	1.14571	0.0176581
BIP_HUMAN	Endoplasmic reticulum chaperone BiP	HSPA5	1.56293	0.00758071
LAMC1_HUMAN	Laminin subunit gamma-1	LAMC1	2.1313	0.00449798
CD37_HUMAN	Leukocyte antigen CD37	CD37	0.595054	0.000525427
HSP7C_HUMAN	Heat shock cognate 71 kDa protein	HSPA8	0.56582	0.00332514
LIPC_HUMAN	Hepatic triacylglycerol lipase	LIPC	0.968134	0.23437
GTR1_HUMAN	Solute carrier family 2, facilitated glucose transporter member 1	SLC2A1	0.309624	0.000358725
EPB41_HUMAN	Protein 4.1	EPB41	0.513334	0.226275
MBL2_HUMAN	Mannose-binding protein C	MBL2	1.93776	0.00955249
SPTB1_HUMAN	Spectrin beta chain, erythrocytic	SPTB	0.154432	0.000207076
CETP_HUMAN	Cholesteryl ester transfer protein	CETP	1.13747	0.18664
CO6A1_HUMAN	Collagen alpha-1(VI) chain	COL6A1	1.50205	0.0126001
CO6A2_HUMAN	Collagen alpha-2(VI) chain	COL6A2	1.33972	0.0231856
CO6A3_HUMAN	Collagen alpha-3(VI) chain	COL6A3	1.38507	0.0338201
FA5_HUMAN	Coagulation factor V	F5	0.84686	0.102257
PIP_HUMAN	Prolactin-inducible protein	PIP	11.1098	0.0264307
FCG2A_HUMAN	Low affinity immunoglobulin gamma Fc region receptor II-a	FCGR2A	0.824475	0.219051
IFM1_HUMAN;IFM3_HUMAN;IFM2_HUMAN	Interferon-induced transmembrane protein 1;Interferon-induced transmembrane protein 3;Interferon-induced transmembrane protein 2	IFITM1;IFITM3;IFITM2	0.138839	0.00980176
GP1BB_HUMAN	Platelet glycoprotein Ib beta chain	GP1BB	0.575499	0.0620981
LAMP2_HUMAN	Lysosome-associated membrane glycoprotein 2	LAMP2	0.79124	0.0713925
NCAM1_HUMAN	Neural cell adhesion molecule 1	NCAM1	0.91538	0.225602
ICAM2_HUMAN	Intercellular adhesion molecule 2	ICAM2	0.625653	0.00224528
CSPG2_HUMAN	Versican core protein	VCAN	1.06864	0.0554408
K1C10_HUMAN	Keratin, type I cytoskeletal 10	KRT10	2.93508	0.00206623
K2C5_HUMAN	Keratin, type II cytoskeletal 5	KRT5	3.96064	0.00185199
CO6_HUMAN	Complement component C6	C6	1.3198	0.0634735
HEM2_HUMAN	Delta-aminolevulinic acid dehydratase	ALAD	0.176953	6.0708e-05
PLSL_HUMAN	Plastin-2	LCP1	0.560366	0.00134032
CD59_HUMAN	CD59 glycoprotein	CD59	0.85729	0.0681697
LYAM1_HUMAN	L-selectin	SELL	0.429846	0.000413695
NID1_HUMAN	Nidogen-1	NID1	1.74809	0.0315674
KPYM_HUMAN	Pyruvate kinase PKM	PKM	0.803418	0.258955
ENPL_HUMAN	Endoplasmin	HSP90B1	0.963164	0.000674033
PLAK_HUMAN	Junction plakoglobin	JUP	4.24665	0.00171469
AMPN_HUMAN	Aminopeptidase N	ANPEP	1.67285	0.0893295
RAC2_HUMAN	Ras-related C3 botulinum toxin substrate 2	RAC2	0.532384	0.00410909
CBPN_HUMAN	Carboxypeptidase N catalytic chain	CPN1	0.971955	0.118677
EZRI_HUMAN	Ezrin	EZR	0.569011	0.000975934
IGLL1_HUMAN	Immunoglobulin lambda-like polypeptide 1	IGLL1	0.593834	0.00539368
DESP_HUMAN	Desmoplakin	DSP	4.64335	0.00396109
MUC1_HUMAN	Mucin-1	MUC1	1.2165	4.24243e-05
CD44_HUMAN	CD44 antigen	CD44	0.889509	0.0333133
PGCA_HUMAN	Aggrecan core protein	ACAN	0.730062	0.0379257
ANK1_HUMAN	Ankyrin-1	ANK1	0.13586	0.000116033
PECA1_HUMAN	Platelet endothelial cell adhesion molecule	PECAM1	0.564471	0.00174915
EPB42_HUMAN	Protein 4.2	EPB42	0.473419	0.0025692
CD36_HUMAN	Platelet glycoprotein 4	CD36	0.541892	9.04804e-06
LEG3_HUMAN	Galectin-3	LGALS3	0.705055	0.0348876
IBP3_HUMAN	Insulin-like growth factor-binding protein 3	IGFBP3	0.69455	0.000289734
VINC_HUMAN	Vinculin	VCL	1.4677	0.238359
LBP_HUMAN	Lipopolysaccharide-binding protein	LBP	3.17405	0.00305726
RHCE_HUMAN	Blood group Rh(CE) polypeptide	RHCE	0.216107	0.000100656
SDC1_HUMAN	Syndecan-1	SDC1	5.51164	0.000116033
VCAM1_HUMAN	Vascular cell adhesion protein 1	VCAM1	1.24076	0.000563141
A1AG2_HUMAN	Alpha-1-acid glycoprotein 2	ORM2	1.78006	0.0171794
ITIH2_HUMAN	Inter-alpha-trypsin inhibitor heavy chain H2	ITIH2	0.809232	0.00298727
ITIH1_HUMAN	Inter-alpha-trypsin inhibitor heavy chain H1	ITIH1	0.83237	0.0154819
ANXA7_HUMAN	Annexin A7	ANXA7	0.412273	0.19026
PZP_HUMAN	Pregnancy zone protein	PZP	5.43126	0.00171469
C4BPB_HUMAN	C4b-binding protein beta chain	C4BPB	1.38727	0.00585767
FLNA_HUMAN	Filamin-A	FLNA	0.937948	0.0717458
5NTD_HUMAN	5'-nucleotidase	NT5E	2.26119	0.0467139
CD9_HUMAN	CD9 antigen	CD9	0.733492	0.00918564
TGM2_HUMAN	Protein-glutamine gamma-glutamyltransferase 2	TGM2	0.434345	0.000973641
TENX_HUMAN	Tenascin-X	TNXB	0.813882	0.113176
GPX3_HUMAN	Glutathione peroxidase 3	GPX3	0.772649	0.0606931
SPR1B_HUMAN;SPR1A_HUMAN	Cornifin-B;Cornifin-A	SPRR1B;SPRR1A	2.48638	0.0521604
SPR2E_HUMAN;SPR2D_HUMAN;SPR2B_HUMAN;SPR2A_HUMAN;SPR2G_HUMAN	Small proline-rich protein 2E;Small proline-rich protein 2D;Small proline-rich protein 2B;Small proline-rich protein 2A;Small proline-rich protein 2G	SPRR2E;SPRR2D;SPRR2B;SPRR2A;SPRR2G	14.1943	0.00127616
CPN2_HUMAN	Carboxypeptidase N subunit 2	CPN2	1.32647	0.00152547
PROZ_HUMAN	Vitamin K-dependent protein Z	PROZ	0.666379	0.0655872
MRC1_HUMAN	Macrophage mannose receptor 1	MRC1	4.57728	0.0223795
HV102_HUMAN	Immunoglobulin heavy variable 1-2	IGHV1-2	0.823605	0.063213
EST1_HUMAN	Liver carboxylesterase 1	CES1	0.447959	0.00236099
FBLN1_HUMAN	Fibulin-1	FBLN1	1.14867	0.224688
ITA6_HUMAN	Integrin alpha-6	ITGA6	0.548677	0.000640803
PTPRB_HUMAN	Receptor-type tyrosine-protein phosphatase beta	PTPRB	0.950763	0.227152
PTPRG_HUMAN	Receptor-type tyrosine-protein phosphatase gamma	PTPRG	0.87733	0.0327157
PTPRZ_HUMAN	Receptor-type tyrosine-protein phosphatase zeta	PTPRZ1	1.17751	0.0558136
COF1_HUMAN	Cofilin-1	CFL1	0.375933	0.00471801
LAMA2_HUMAN	Laminin subunit alpha-2	LAMA2	1.93692	0.0559458
TENA_HUMAN	Tenascin	TNC	2.54884	0.0249368
ZA2G_HUMAN	Zinc-alpha-2-glycoprotein	AZGP1	0.923168	0.164501
PSA2_HUMAN	Proteasome subunit alpha type-2	PSMA2	0.384896	1.32272e-07
MOES_HUMAN	Moesin	MSN	0.667895	0.000789464
S10A4_HUMAN	Protein S100-A4	S100A4	0.10494	0.000506462
HGFL_HUMAN	Hepatocyte growth factor-like protein	MST1	1.01287	0.0990163
STOM_HUMAN	Stomatin	STOM	0.422904	3.05435e-05
PON1_HUMAN	Serum paraoxonase/arylesterase 1	PON1	0.65032	0.0058735
1433T_HUMAN	14-3-3 protein theta	YWHAQ	0.803736	0.00151605
DPP4_HUMAN	Dipeptidyl peptidase 4	DPP4	0.658145	0.158952
CD82_HUMAN	CD82 antigen	CD82	0.515891	0.0597617
CALR_HUMAN	Calreticulin	CALR	1.34688	0.125761
PROP_HUMAN	Properdin	CFP	0.802294	0.010923
PSB5_HUMAN	Proteasome subunit beta type-5	PSMB5	0.613477	0.00980176
CD34_HUMAN	Hematopoietic progenitor cell antigen CD34	CD34	0.478652	4.32472e-05
SPB3_HUMAN;SPB4_HUMAN	Serpin B3;Serpin B4	SERPINB3;SERPINB4	4.67707	0.0146249
KAIN_HUMAN	Kallistatin	SERPINA4	0.404449	0.000172898
AQP1_HUMAN	Aquaporin-1	AQP1	0.440782	0.00050645
LCN1_HUMAN	Lipocalin-1	LCN1	2.77128	0.0319141
S10A7_HUMAN	Protein S100-A7	S100A7	7.02823	4.36999e-05
CASPE_HUMAN	Caspase-14	CASP14	1.4523	0.0280732
1433B_HUMAN	14-3-3 protein beta/alpha	YWHAB	0.38974	5.30842e-05
PRDX2_HUMAN	Peroxiredoxin-2	PRDX2	0.116613	5.44999e-06
CADH5_HUMAN	Cadherin-5	CDH5	0.76693	0.00824085
MA1A1_HUMAN	Mannosyl-oligosaccharide 1,2-alpha-mannosidase IA	MAN1A1	3.35335	0.00352037
HSP74_HUMAN	Heat shock 70 kDa protein 4	HSPA4	1.20752	0.0126841
TSP4_HUMAN	Thrombospondin-4	THBS4	2.2892	0.0350498
K1C9_HUMAN	Keratin, type I cytoskeletal 9	KRT9	3.83861	0.000818743
SAA4_HUMAN	Serum amyloid A-4 protein	SAA4	1.94799	0.0371791
FBN1_HUMAN	Fibrillin-1	FBN1	1.31738	0.23308
MYH9_HUMAN	Myosin-9	MYH9	0.966278	0.147734
ADDA_HUMAN	Alpha-adducin	ADD1	0.178096	0.000245769
ADDB_HUMAN	Beta-adducin	ADD2	0.379061	3.05435e-05
ALS_HUMAN	Insulin-like growth factor-binding protein complex acid labile subunit	IGFALS	0.807918	0.0263389
K22E_HUMAN	Keratin, type II cytoskeletal 2 epidermal	KRT2	3.90345	0.00287012
PEDF_HUMAN	Pigment epithelium-derived factor	SERPINF1	0.531287	0.00440161
FHR2_HUMAN	Complement factor H-related protein 2	CFHR2	1.05596	0.238359
COIA1_HUMAN	Collagen alpha-1(XVIII) chain	COL18A1	0.765492	0.0306015
BTD_HUMAN	Biotinidase	BTD	0.737906	0.136686
AFAM_HUMAN	Afamin	AFM	0.393203	0.00309848
CAZA2_HUMAN;CAZA1_HUMAN	F-actin-capping protein subunit alpha-2;F-actin-capping protein subunit alpha-1	CAPZA2;CAPZA1	0.481302	0.031267
K2C6C_HUMAN	Keratin, type II cytoskeletal 6C	KRT6C	3.02552	0.0028575
MASP1_HUMAN	Mannan-binding lectin serine protease 1	MASP1	1.01754	0.17294
COMP_HUMAN	Cartilage oligomeric matrix protein	COMP	1.93823	0.0275578
SEPP1_HUMAN	Selenoprotein P	SELENOP	0.831996	0.0492534
CAMP_HUMAN	Cathelicidin antimicrobial peptide	CAMP	0.283326	0.0017396
GDIB_HUMAN	Rab GDP dissociation inhibitor beta	GDI2	0.469039	0.00198734
F10A1_HUMAN;ST134_HUMAN	Hsc70-interacting protein;Putative protein FAM10A4	ST13;ST13P4	0.302345	0.000121482
APLP1_HUMAN	Amyloid beta precursor like protein 1	APLP1	0.535222	0.00649353
LUM_HUMAN	Lumican	LUM	0.796971	0.0820675
6PGD_HUMAN	6-phosphogluconate dehydrogenase, decarboxylating	PGD	0.373705	0.0193767
GDIR2_HUMAN	Rho GDP-dissociation inhibitor 2	ARHGDIB	0.157066	0.00980176
CRIS3_HUMAN	Cysteine-rich secretory protein 3	CRISP3	0.585979	8.07121e-07
SLUR1_HUMAN	Secreted Ly-6/uPAR-related protein 1	SLURP1	1.29835	0.00705893
APOC4_HUMAN	Apolipoprotein C-IV	APOC4	0.191825	6.18449e-05
PLTP_HUMAN	Phospholipid transfer protein	PLTP	1.11879	0.250543
TERA_HUMAN	Transitional endoplasmic reticulum ATPase	VCP	0.233571	1.59702e-06
MFAP4_HUMAN	Microfibril-associated glycoprotein 4	MFAP4	0.806753	0.17294
NP1L1_HUMAN	Nucleosome assembly protein 1-like 1	NAP1L1	0.286722	2.5171e-05
LAMB2_HUMAN	Laminin subunit beta-2	LAMB2	2.44558	0.156485
DEF1_HUMAN;DEF3_HUMAN	Neutrophil defensin 1;Neutrophil defensin 3	DEFA1;DEFA3	2.48936	0.000563141
CD81_HUMAN	CD81 antigen	CD81	0.604567	0.0209664
ACTB_HUMAN;ACTG_HUMAN	Actin, cytoplasmic 1;Actin, cytoplasmic 2	ACTB;ACTG1	0.312658	0.000755594
CDC42_HUMAN	Cell division control protein 42 homolog	CDC42	0.517546	0.000981269
RAB10_HUMAN	Ras-related protein Rab-10	RAB10	0.633941	5.56993e-06
RAP1B_HUMAN	Ras-related protein Rap-1b	RAP1B	0.371323	0.00320328
RHOA_HUMAN	Transforming protein RhoA	RHOA	0.435481	0.00781829
LYSC_HUMAN	Lysozyme C	LYZ	2.22871	0.0812657
B2MG_HUMAN	Beta-2-microglobulin	B2M	0.469114	2.96292e-06
1433G_HUMAN	14-3-3 protein gamma	YWHAG	1.13891	0.168877
1433E_HUMAN	14-3-3 protein epsilon	YWHAE	0.584726	0.0175863
TYB4_HUMAN	Thymosin beta-4	TMSB4X	0.511359	0.0151074
ACTA_HUMAN;ACTH_HUMAN;ACTC_HUMAN;ACTS_HUMAN	Actin, aortic smooth muscle;Actin, gamma-enteric smooth muscle;Actin, alpha cardiac muscle 1;Actin, alpha skeletal muscle	ACTA2;ACTG2;ACTC1;ACTA1	0.684214	0.00683887
RAB1A_HUMAN;RAB1C_HUMAN;RAB1B_HUMAN	Ras-related protein Rab-1A;Putative Ras-related protein Rab-1C;Ras-related protein Rab-1B	RAB1A;RAB1C;RAB1B	0.72782	0.0028575
GBB1_HUMAN	Guanine nucleotide-binding protein G(I)/G(S)/G(T) subunit beta-1	GNB1	0.399317	0.000266237
GBB2_HUMAN	Guanine nucleotide-binding protein G(I)/G(S)/G(T) subunit beta-2	GNB2	0.374775	0.000674033
PPIA_HUMAN	Peptidyl-prolyl cis-trans isomerase A	PPIA	0.621759	0.00772571
GNAS2_HUMAN;GNAS1_HUMAN	Guanine nucleotide-binding protein G(s) subunit alpha isoforms short;Guanine nucleotide-binding protein G(s) subunit alpha isoforms XLas	GNAS	0.454561	0.00304466
1433Z_HUMAN	14-3-3 protein zeta/delta	YWHAZ	0.602941	0.0115703
TBA1B_HUMAN	Tubulin alpha-1B chain	TUBA1B	0.897452	0.0383861
HBB_HUMAN	Hemoglobin subunit beta	HBB	0.256764	0.000154253
HBG1_HUMAN	Hemoglobin subunit gamma-1	HBG1	0.255064	0.000168519
HBA_HUMAN	Hemoglobin subunit alpha	HBA1	0.362909	0.000283967
RELN_HUMAN	Reelin	RELN	2.0287	0.0103709
PHLD_HUMAN	Phosphatidylinositol-glycan-specific phospholipase D	GPLD1	0.535567	3.76219e-05
BASP1_HUMAN	Brain acid soluble protein 1	BASP1	0.30205	0.000289734
LV321_HUMAN	Immunoglobulin lambda variable 3-21	IGLV3-21	1.09048	0.224688
DCD_HUMAN	Dermcidin	DCD	5.22458	0.00411193
PGBM_HUMAN	Basement membrane-specific heparan sulfate proteoglycan core protein	HSPG2	1.36718	0.0778362
CLH1_HUMAN	Clathrin heavy chain 1	CLTC	0.47034	0.0124656
FABP5_HUMAN	Fatty acid-binding protein 5	FABP5	3.92828	0.00812243
CAP1_HUMAN	Adenylyl cyclase-associated protein 1	CAP1	0.648397	0.0331848
RHAG_HUMAN	Ammonium transporter Rh type A	RHAG	0.276213	4.62445e-05
DSG1_HUMAN	Desmoglein-1	DSG1	9.48679	0.00054347
MUC2_HUMAN	Mucin-2	MUC2	0.32438	3.76219e-05
NUCB1_HUMAN	Nucleobindin-1	NUCB1	0.465177	5.15689e-05
FHR1_HUMAN	Complement factor H-related protein 1	CFHR1	1.61422	0.00678251
K1C17_HUMAN	Keratin, type I cytoskeletal 17	KRT17	6.02372	0.00225327
NOTC2_HUMAN	Neurogenic locus notch homolog protein 2	NOTCH2	1.29971	0.0125714
HGFA_HUMAN	Hepatocyte growth factor activator	HGFAC	0.71045	0.00110741
ITIH3_HUMAN	Inter-alpha-trypsin inhibitor heavy chain H3	ITIH3	2.61505	0.000121482
LRP1_HUMAN	Prolow-density lipoprotein receptor-related protein 1	LRP1	1.31237	0.0648165
LG3BP_HUMAN	Galectin-3-binding protein	LGALS3BP	1.90352	0.00561668
MFGM_HUMAN	Lactadherin	MFGE8	0.655479	0.00446786
DEMA_HUMAN	Dematin	DMTN	0.111613	2.96292e-06
DSC1_HUMAN	Desmocollin-1	DSC1	5.56946	0.00119195
FGL1_HUMAN	Fibrinogen-like protein 1	FGL1	3.45252	0.00137226
HYAL1_HUMAN	Hyaluronidase-1	HYAL1	0.195182	0.00224528
FBLN3_HUMAN	EGF-containing fibulin-like extracellular matrix protein 1	EFEMP1	1.3514	0.0240449
PTPRJ_HUMAN	Receptor-type tyrosine-protein phosphatase eta	PTPRJ	0.984229	0.192732
PAFA_HUMAN	Platelet-activating factor acetylhydrolase	PLA2G7	0.671141	0.00281475
SPP24_HUMAN	Secreted phosphoprotein 24	SPP2	1.02859	0.081977
MMRN1_HUMAN	Multimerin-1	MMRN1	0.452066	0.00229415
NDK3_HUMAN	Nucleoside diphosphate kinase 3	NME3	0.344343	0.000437877
ILK_HUMAN	Integrin-linked protein kinase	ILK	0.599148	0.000473777
MADCA_HUMAN	Mucosal addressin cell adhesion molecule 1	MADCAM1	0.655091	0.116761
APOF_HUMAN	Apolipoprotein F	APOF	0.670962	9.38909e-05
PKP1_HUMAN	Plakophilin-1	PKP1	3.22335	0.000578968
NID2_HUMAN	Nidogen-2	NID2	2.00804	0.0305479
FLOT2_HUMAN	Flotillin-2	FLOT2	0.0404617	9.89695e-06
SPRL1_HUMAN	SPARC-like protein 1	SPARCL1	0.88573	0.0620981
FAT1_HUMAN	Protocadherin Fat 1	FAT1	1.13817	0.273959
HABP2_HUMAN	Hyaluronan-binding protein 2	HABP2	0.735569	0.0555991
ITIH4_HUMAN	Inter-alpha-trypsin inhibitor heavy chain H4	ITIH4	1.0578	0.21443
LTBP1_HUMAN	Latent-transforming growth factor beta-binding protein 1	LTBP1	0.817978	0.06411
POSTN_HUMAN	Periostin	POSTN	0.319107	0.0234504
PON3_HUMAN	Serum paraoxonase/lactonase 3	PON3	1.16323	0.145361
NADC_HUMAN	Nicotinate-nucleotide pyrophosphorylase [carboxylating]	QPRT	3.21846	0.00146195
ANGP1_HUMAN	Angiopoietin-1	ANGPT1	0.727387	0.0471087
RSU1_HUMAN	Ras suppressor protein 1	RSU1	0.741898	0.0383861
FCN2_HUMAN	Ficolin-2	FCN2	0.917022	0.109084
BGH3_HUMAN	Transforming growth factor-beta-induced protein ig-h3	TGFBI	0.957081	0.238359
ADIPO_HUMAN	Adiponectin	ADIPOQ	1.12912	0.199069
ECM1_HUMAN	Extracellular matrix protein 1	ECM1	0.679618	0.000266237
SVEP1_HUMAN	Sushi, von Willebrand factor type A, EGF and pentraxin domain-containing protein 1	SVEP1	2.87117	0.000674033
FILA2_HUMAN	Filaggrin-2	FLG2	4.26468	0.0151074
KPRP_HUMAN	Keratinocyte proline-rich protein	KPRP	4.62638	0.00963865
VASN_HUMAN	Vasorin	VASN	0.746882	0.0234504
TIGD7_HUMAN	Tigger transposable element-derived protein 7	TIGD7	0.0332242	2.15297e-05
APOA5_HUMAN	Apolipoprotein A-V	APOA5	0.486319	0.0118565
CP054_HUMAN	Transmembrane protein C16orf54	C16orf54	0.625957	0.0620981
PXDC2_HUMAN	Plexin domain-containing protein 2	PLXDC2	1.05662	0.0233839
ATL4_HUMAN	ADAMTS-like protein 4	ADAMTSL4	1.00238	0.203382
FAT4_HUMAN	Protocadherin Fat 4	FAT4	1.99432	0.0250376
CD109_HUMAN	CD109 antigen	CD109	1.17652	0.0731197
ATS13_HUMAN	A disintegrin and metalloproteinase with thrombospondin motifs 13	ADAMTS13	1.11255	0.093923
TARSH_HUMAN	Target of Nesh-SH3	ABI3BP	0.776244	0.0229508
MEGF8_HUMAN	Multiple epidermal growth factor-like domains protein 8	MEGF8	1.5941	1.64464e-06
TAD2B_HUMAN	Transcriptional adapter 2-beta	TADA2B	3.28193	0.000620577
OAF_HUMAN	Out at first protein homolog	OAF	1.46124	0.0073675
R4RL2_HUMAN	Reticulon-4 receptor-like 2	RTN4RL2	0.557065	0.000474992
URP2_HUMAN	Fermitin family homolog 3	FERMT3	0.594965	0.0154819
CTL2_HUMAN	Choline transporter-like protein 2	SLC44A2	0.721969	0.21862
SFPA2_HUMAN;SFTA1_HUMAN	Pulmonary surfactant-associated protein A2;Pulmonary surfactant-associated protein A1	SFTPA2;SFTPA1	2.40075	0.081977
K2C78_HUMAN	Keratin, type II cytoskeletal 78	KRT78	2.80816	3.64985e-06
MYCT1_HUMAN	Myc target protein 1	MYCT1	0.58769	0.0496581
LIRA3_HUMAN	Leukocyte immunoglobulin-like receptor subfamily A member 3	LILRA3	1.29134	0.238359
GOLM1_HUMAN	Golgi membrane protein 1	GOLM1	1.59828	0.0015228
PCSK9_HUMAN	Proprotein convertase subtilisin/kexin type 9	PCSK9	0.63625	0.00980176
HMCN2_HUMAN	Hemicentin-2	HMCN2	0.679424	0.0519127
ANGL6_HUMAN	Angiopoietin-related protein 6	ANGPTL6	0.838357	0.072361
BPIB1_HUMAN	BPI fold-containing family B member 1	BPIFB1	0.951409	0.215221
PDC6I_HUMAN	Programmed cell death 6-interacting protein	PDCD6IP	0.54894	0.0068137
F151A_HUMAN	Protein FAM151A	FAM151A	0.148767	1.64464e-06
CTL1_HUMAN	Choline transporter-like protein 1	SLC44A1	0.475569	0.000535554
OIT3_HUMAN	Oncoprotein-induced transcript 3 protein	OIT3	2.33068	0.0216152
FHR4_HUMAN	Complement factor H-related protein 4	CFHR4	2.17732	0.00146195
PRG4_HUMAN	Proteoglycan 4	PRG4	0.735872	0.0522694
CBPB2_HUMAN	Carboxypeptidase B2	CPB2	1.09716	0.0481573
CNDP1_HUMAN	Beta-Ala-His dipeptidase	CNDP1	0.32661	0.000119139
SPB12_HUMAN	Serpin B12	SERPINB12	5.29063	0.00135985
PGRP2_HUMAN	N-acetylmuramoyl-L-alanine amidase	PGLYRP2	0.631857	0.00124922
HMCN1_HUMAN	Hemicentin-1	HMCN1	2.10731	0.00309848
NOTC4_HUMAN	Neurogenic locus notch homolog protein 4	NOTCH4	0.910993	0.0854353
NOE1_HUMAN	Noelin	OLFM1	1.04694	4.62445e-05
S29A1_HUMAN	Equilibrative nucleoside transporter 1	SLC29A1	0.516714	0.00029944
MENT_HUMAN	Protein MENT	MENT	0.783772	0.1472
COL11_HUMAN	Collectin-11	COLEC11	0.959064	0.226648
FHR5_HUMAN	Complement factor H-related protein 5	CFHR5	1.47137	0.160662
CDHR2_HUMAN	Cadherin-related family member 2	CDHR2	3.06313	0.034658
TTYH3_HUMAN	Protein tweety homolog 3	TTYH3	1.20862	0.0457852
GAPR1_HUMAN	Golgi-associated plant pathogenesis-related protein 1	GLIPR2	0.497961	0.0157591
EHD1_HUMAN	EH domain-containing protein 1	EHD1	0.885238	0.0110729
CDHR5_HUMAN	Cadherin-related family member 5	CDHR5	0.699491	0.0335534
PARVB_HUMAN	Beta-parvin	PARVB	0.288663	3.05435e-05
MUC5B_HUMAN	Mucin-5B	MUC5B	0.561219	0.0182269
APMAP_HUMAN	Adipocyte plasma membrane-associated protein	APMAP	1.32444	0.00304263
C1QR1_HUMAN	Complement component C1q receptor	CD93	1.61741	0.193679
CRAC1_HUMAN	Cartilage acidic protein 1	CRTAC1	0.874823	0.226648
GPC5C_HUMAN	G-protein coupled receptor family C group 5 member C	GPRC5C	0.687814	0.0844481
EHD3_HUMAN	EH domain-containing protein 3	EHD3	2.46843	0.154258
C1RL_HUMAN	Complement C1r subcomponent-like protein	C1RL	1.37208	0.0778362
CALL5_HUMAN	Calmodulin-like protein 5	CALML5	10.4246	0.00491546
COPG2_HUMAN	Coatomer subunit gamma-2	COPG2	1.18292	0.122317
EXTL2_HUMAN	Exostosin-like 2	EXTL2	0.587409	0.266078
MARCO_HUMAN	Macrophage receptor MARCO	MARCO	1.61185	0.000266237
PCYOX_HUMAN	Prenylcysteine oxidase 1	PCYOX1	0.614335	0.00118537
ZPI_HUMAN	Protein Z-dependent protease inhibitor	SERPINA10	1.2352	0.116116
HEG1_HUMAN	Protein HEG homolog 1	HEG1	0.647725	0.00673543
NOTC3_HUMAN	Neurogenic locus notch homolog protein 3	NOTCH3	1.16306	0.0986882
BAIP2_HUMAN	Brain-specific angiogenesis inhibitor 1-associated protein 2	BAIAP2	1.41453	0.17294
TENN_HUMAN	Tenascin-N	TNN	1.2823	0.173442
FRM4B_HUMAN	FERM domain-containing protein 4B	FRMD4B	1.75209	0.0615989
TLN1_HUMAN	Talin-1	TLN1	0.318748	0.017853
EMIL1_HUMAN	EMILIN-1	EMILIN1	0.863944	0.138512
FCGBP_HUMAN	IgGFc-binding protein	FCGBP	1.8338	0.0216152
COL10_HUMAN	Collectin-10	COLEC10	0.929381	0.0501005
